# Supplementary material for: Genetic Diversity and Population Structure of Rhododendron rex Subsp. rex Inferred from Microsatellite Markers and Chloroplast DNA Sequences
Source: Plants (Basel). 2020 Mar 7;9(3):338. doi: 10.3390/plants9030338 (PMC7154904; doi:10.3390/plants9030338)
Supplement: Supplementary file 1 [file plants-09-00338-s001.zip]

Archive with 8 entries (6 files):
- plants-727144-SI/
- plants-727144-SI/Supplementary File/
- plants-727144-SI/Supplementary File/Supplementary Figure 1.pdf
- plants-727144-SI/Supplementary File/Supplementary Table 1.pdf
- plants-727144-SI/Supplementary File/Supplementary Table 2.pdf
- plants-727144-SI/Supplementary File/Supplementary Table 3.pdf
- plants-727144-SI/Supplementary File/Supplementary Table 4.pdf
- plants-727144-SI/Supplementary File/Supplementary Table 5.pdf
